# Supplementary material for: Two peculiar new species of Heteranthera Ruiz & Pavón (Pontederiaceae) from Brazil, with notes on inflorescence architecture in the family
Source: PhytoKeys. 2017 Jun 28;(82):35–56. doi: 10.3897/phytokeys.82.13752 (PMC5546388; doi:10.3897/phytokeys.82.13752)
Supplement: XML Treatment for Heteranthera catharinensis [file phytokeys.82.13752-treatment1.xml]

<!DOCTYPE tp:taxon-treatment
  PUBLIC "-//TaxonX//DTD Taxonomic Treatment Publishing DTD v0 20100105//EN" "tax-treatment-NSO.dtd">
<tp:taxon-treatment xmlns:tp="http://www.plazi.org/taxpub"><tp:treatment-meta><kwd-group><label>Taxon classification</label><kwd><named-content xmlns:xlink="http://www.w3.org/1999/xlink" content-type="kingdom">Plantae</named-content></kwd><kwd><named-content xmlns:xlink="http://www.w3.org/1999/xlink" content-type="order">ORDO</named-content></kwd><kwd><named-content xmlns:xlink="http://www.w3.org/1999/xlink" content-type="family">FAMILIA</named-content></kwd></kwd-group><mixed-citation publication-type="journal"><person-group><name><surname>Pellegrini</surname><given-names>Marco O. O.</given-names></name><name><surname>Horn</surname><given-names>Charles N.</given-names></name></person-group><article-title>Two peculiar new species of <italic><tp:taxon-name><tp:taxon-name-part taxon-name-part-type="genus" reg="Heteranthera">Heteranthera</tp:taxon-name-part></tp:taxon-name></italic> Ruiz &amp; Pavón (<tp:taxon-name><tp:taxon-name-part taxon-name-part-type="family">Pontederiaceae</tp:taxon-name-part></tp:taxon-name>) from Brazil, with notes on inflorescence architecture in the family</article-title><source>PhytoKeys</source><day>28</day><month>6</month><year>2017</year><volume>2017</volume><issue>82</issue><fpage>35</fpage><lpage>56</lpage><pub-id pub-id-type="doi">10.3897/phytokeys.82.13752</pub-id></mixed-citation></tp:treatment-meta><tp:nomenclature><label>1.</label><tp:taxon-name>
              <tp:taxon-name-part taxon-name-part-type="genus" reg="Heteranthera">Heteranthera</tp:taxon-name-part>
              <tp:taxon-name-part taxon-name-part-type="species" reg="catharinensis">catharinensis</tp:taxon-name-part>
              <object-id xmlns:xlink="http://www.w3.org/1999/xlink" content-type="ipni" xlink:type="simple">urn:lsid:ipni.org:names:77163813-1</object-id>
            </tp:taxon-name><tp:taxon-authority>C.N.Horn &amp; M.Pell.</tp:taxon-authority><tp:taxon-status xmlns:xlink="http://www.w3.org/1999/xlink" xlink:type="simple">sp. nov.</tp:taxon-status><xref ref-type="fig" rid="F1">Figs 1</xref><xref ref-type="fig" rid="F2">, 2</xref><xref ref-type="fig" rid="F3">, 3</xref></tp:nomenclature><tp:treatment-sec sec-type="diagnosis" id="SECID0EEOAC"><title>Diagnosis.</title><p>Similar to <italic><tp:taxon-name><tp:taxon-name-part taxon-name-part-type="genus" reg="Heteranthera">Heteranthera</tp:taxon-name-part> <tp:taxon-name-part taxon-name-part-type="species" reg="reniformis">reniformis</tp:taxon-name-part></tp:taxon-name></italic> Ruiz &amp; Pavón due to is petiolate leaves with reniform to broadly cordate blades, glandular-pubescent cincinnus axis, perianth lobes with a 5+1 arrangement, and straight filaments. It is unique due to its 3.2–5.5 cm long, glabrous peduncles, basal bract with spatulate-mucronate apex, 6–17-flowered, glomerulate cincinnus; externally glabrous perianth lobes, central superior perianth lobe 6.6–9.2 mm long, central stamen with glabrous filament, lateral anthers 1–1.8 mm long, central anther 1.7–2.4 mm long, and glabrous style.</p><table-wrap id="T1" position="float" orientation="portrait"><label>Table 1.</label><caption><p>Morphological characters differentiating the South American species of <italic><tp:taxon-name><tp:taxon-name-part taxon-name-part-type="genus" reg="Heteranthera">Heteranthera</tp:taxon-name-part> <tp:taxon-name-part taxon-name-part-type="species" reg="reniformis">reniformis</tp:taxon-name-part></tp:taxon-name></italic> species complex. States in bold represent unique or distinguishing characteristics for that species. <sup>*</sup>Populations of <italic><tp:taxon-name><tp:taxon-name-part taxon-name-part-type="genus" reg="Heteranthera">H.</tp:taxon-name-part> <tp:taxon-name-part taxon-name-part-type="species" reg="multiflora">multiflora</tp:taxon-name-part></tp:taxon-name></italic> in Argentina and Paraguay have a much more elongate cincinnus with only a few flowers within the basal bract (spathe). <sup>**</sup>In North America, <italic><tp:taxon-name><tp:taxon-name-part taxon-name-part-type="genus" reg="Heteranthera">H.</tp:taxon-name-part> <tp:taxon-name-part taxon-name-part-type="species" reg="multiflora">multiflora</tp:taxon-name-part></tp:taxon-name></italic> has smaller perianth tube lengths.</p></caption><table id="TID0EQFBG" rules="all"><tbody><tr><th rowspan="1" colspan="1">Characters</th><th rowspan="1" colspan="1">
              <italic><tp:taxon-name><tp:taxon-name-part taxon-name-part-type="genus" reg="Heteranthera">H.</tp:taxon-name-part> <tp:taxon-name-part taxon-name-part-type="species" reg="catharinensis">catharinensis</tp:taxon-name-part></tp:taxon-name></italic>
            </th><th rowspan="1" colspan="1">
              <italic><tp:taxon-name><tp:taxon-name-part taxon-name-part-type="genus" reg="Heteranthera">H.</tp:taxon-name-part> <tp:taxon-name-part taxon-name-part-type="species" reg="multiflora">multiflora</tp:taxon-name-part></tp:taxon-name></italic>
            </th><th rowspan="1" colspan="1">
              <italic><tp:taxon-name><tp:taxon-name-part taxon-name-part-type="genus" reg="Heteranthera">H.</tp:taxon-name-part> <tp:taxon-name-part taxon-name-part-type="species" reg="pumila">pumila</tp:taxon-name-part></tp:taxon-name></italic>
            </th><th rowspan="1" colspan="1">
              <italic><tp:taxon-name><tp:taxon-name-part taxon-name-part-type="genus" reg="Heteranthera">H.</tp:taxon-name-part> <tp:taxon-name-part taxon-name-part-type="species" reg="reniformis">reniformis</tp:taxon-name-part></tp:taxon-name></italic>
            </th></tr><tr><td rowspan="1" colspan="1">
              <bold>Leaf blade width</bold>
            </td><td rowspan="1" colspan="1">(14–)30–46 mm</td><td rowspan="1" colspan="1">29–65 mm</td><td rowspan="1" colspan="1">
              <bold>3.2–12.1 mm</bold>
            </td><td rowspan="1" colspan="1">13–40 mm</td></tr><tr><td rowspan="1" colspan="1">
              <bold>Peduncle</bold>
            </td><td rowspan="1" colspan="1">
              <bold>3.2–5.5 cm long</bold>, glabrous</td><td rowspan="1" colspan="1">0.1–1.2 cm long, glabrous</td><td rowspan="1" colspan="1">0.5–3.4 cm long, <bold>glandular-pubescent</bold></td><td rowspan="1" colspan="1">0.5–2.2(–3) cm long, glabrous</td></tr><tr><td rowspan="1" colspan="1">
              <bold>Basal bract (spathe)</bold>
            </td><td rowspan="1" colspan="1">
              <bold>Spatulate-mucronate</bold>
            </td><td rowspan="1" colspan="1">Mucronate</td><td rowspan="1" colspan="1">
              <bold>Aristate</bold>
            </td><td rowspan="1" colspan="1">Mucronate</td></tr><tr><td rowspan="1" colspan="1">
              <bold>Flower arrangement</bold>
            </td><td rowspan="1" colspan="1">
              <bold>Glomerulate (condensed at the base and apex of the cincinnus)</bold>
            </td><td rowspan="1" colspan="1">Evenly distributed along the cincinnus</td><td rowspan="1" colspan="1">Evenly distributed along the cincinnus</td><td rowspan="1" colspan="1">Evenly distributed along the cincinnus</td></tr><tr><td rowspan="1" colspan="1">
              <bold>Cincinnus</bold>
            </td><td rowspan="1" colspan="1">6–17-flowered, main axis glandular-pubescent</td><td rowspan="1" colspan="1">3–13 flowered, <bold>main axis glabrous</bold></td><td rowspan="1" colspan="1">
              <bold>1–2(–3)-flowered</bold>, main axis glandular-pubescent</td><td rowspan="1" colspan="1">3–8-flowered, main axis glandular-pubescent</td></tr><tr><td rowspan="1" colspan="1">
              <bold>Flowers exerted from the basal bract (spathe)</bold>
            </td><td rowspan="1" colspan="1">
              <bold>5–15</bold>
            </td><td rowspan="1" colspan="1">0–3(–10) <sup>*</sup></td><td rowspan="1" colspan="1">0(–1)</td><td rowspan="1" colspan="1">0–3</td></tr><tr><td rowspan="1" colspan="1">
              <bold>Perianth tube length</bold>
            </td><td rowspan="1" colspan="1">5–7.5 mm</td><td rowspan="1" colspan="1">(3–)6–10 mm <sup>**</sup></td><td rowspan="1" colspan="1">4.9–7.3 mm</td><td rowspan="1" colspan="1">
              <bold>2.5–5 mm</bold>
            </td></tr><tr><td rowspan="1" colspan="1">
              <bold>Perianth lobes pubescence</bold>
            </td><td rowspan="1" colspan="1">
              <bold>Glabrous</bold>
            </td><td rowspan="1" colspan="1">Glandular-pubescent</td><td rowspan="1" colspan="1">Glandular-pubescent</td><td rowspan="1" colspan="1">Glandular-pubescent</td></tr><tr><td rowspan="1" colspan="1">
              <bold>Central superior perianth lobe length</bold>
            </td><td rowspan="1" colspan="1">
              <bold>6.6–9.2 mm</bold>
            </td><td rowspan="1" colspan="1">3–7.5 mm</td><td rowspan="1" colspan="1">3.6–4 mm</td><td rowspan="1" colspan="1">2.3–5 mm</td></tr><tr><td rowspan="1" colspan="1">
              <bold>Lateral stamens</bold>
            </td><td rowspan="1" colspan="1">Filaments barbate with hairs of unknown color, <bold>anthers 1.0–1.8 mm long</bold></td><td rowspan="1" colspan="1">Filaments barbate with purple hairs, anthers 0.5–1.1 mm long</td><td rowspan="1" colspan="1">Filaments barbate with lilac to pink hairs, anthers 0.4–0.6 mm long</td><td rowspan="1" colspan="1">
              <bold>Filaments barbate with white hairs</bold>, anthers 0.2–0.6 mm long</td></tr><tr><td rowspan="1" colspan="1">
              <bold>Central stamen</bold>
            </td><td rowspan="1" colspan="1">
              <bold>Filament glabrous, anther 1.7–2.4 mm long</bold>
            </td><td rowspan="1" colspan="1">Filament barbate with purple hairs, anther 1–1.9 mm long</td><td rowspan="1" colspan="1">Filament villose with white hairs, anther 1.2–1.6 mm long</td><td rowspan="1" colspan="1">Filament villose with white hairs, anther 0.6–1.4 mm long</td></tr><tr><td rowspan="1" colspan="1">
              <bold>Seeds</bold>
            </td><td rowspan="1" colspan="1">Unknown</td><td rowspan="1" colspan="1">Testa with 9–12 conspicuous longitudinal wings</td><td rowspan="1" colspan="1">
              <bold>Testa smooth or with 7–9 inconspicuous longitudinal wings</bold>
            </td><td rowspan="1" colspan="1">Testa with 8–14 conspicuous longitudinal wings</td></tr></tbody></table></table-wrap></tp:treatment-sec><tp:treatment-sec sec-type="material" id="SECID0E4KAE"><title>Type.</title><p>
              <bold>BRAZIL. Santa Catarina</bold>: Ipumirim, 4–7 km south of the Rio Irani, <named-content xmlns:xlink="http://www.w3.org/1999/xlink" content-type="dwc:verbatimCoordinates" xlink:type="simple"><named-content content-type="geo-json" specific-use="{&#34;type&#34;:&#34;Point&#34;,&#34;coordinates&#34;:[-52.183333,-26.983333]}" id="NCID0EILAE" xlink:type="simple">26°59'S, 52°11'W</named-content></named-content>, alt. 500–600 m, 9 Dec 1964, L.B. Smith &amp; R.M. Klein 13919 (holotype: US barcode US01936706!; isotypes: FLOR barcode FLOR3365!, LP!, MO!, NY!, R!).</p><fig id="F1" position="float" orientation="portrait"><label>Figure 1.</label><caption><p>Holotype of <italic><tp:taxon-name><tp:taxon-name-part taxon-name-part-type="genus" reg="Heteranthera">Heteranthera</tp:taxon-name-part> <tp:taxon-name-part taxon-name-part-type="species" reg="catharinensis">catharinensis</tp:taxon-name-part></tp:taxon-name></italic> C.N.Horn &amp; M.Pell. Image courtesy of the Smithsonian Institution, NMNH, US herbarium.</p></caption><graphic xmlns:xlink="http://www.w3.org/1999/xlink" xlink:href="phytokeys-82-035-g001.jpg" position="float" orientation="portrait" xlink:type="simple" id="oo_142326.jpg"/></fig><fig id="F2" position="float" orientation="portrait"><label>Figure 2.</label><caption><p>Line drawing of <italic><tp:taxon-name><tp:taxon-name-part taxon-name-part-type="genus" reg="Heteranthera">Heteranthera</tp:taxon-name-part> <tp:taxon-name-part taxon-name-part-type="species" reg="catharinensis">catharinensis</tp:taxon-name-part></tp:taxon-name></italic> C.N.Horn &amp; M.Pell. <bold>A</bold> Detail of the leaf blade <bold>B</bold> Detail of the apex of the stem, showing the ligule and an inflorescence at anthesis <bold>C</bold> Detail of the basal bract, showing the spatulate-mucronate apex <bold>D</bold> Glandular hair from the cincinnus axis and floral tube <bold>E</bold> Dissected perianth lobes, showing the 5+1 arrangement <bold>F</bold> Lateral stamen <bold>G</bold> Uniseriate hair from the lateral stamen <bold>H</bold> Central stamen <bold>I</bold> Gynoecium, showing the glabrous style and unevenly trilobate stigma. Illustration by M.O.O. Pellegrini, based on the paratype (Smith &amp; Reitz 9103, US).</p></caption><graphic xmlns:xlink="http://www.w3.org/1999/xlink" xlink:href="phytokeys-82-035-g002.jpg" position="float" orientation="portrait" xlink:type="simple" id="oo_142327.jpg"/></fig></tp:treatment-sec><tp:treatment-sec sec-type="description" id="SECID0EPNAE"><title>Description.</title><p>
              <italic>Herbs</italic> annual or short-lived perennials. <italic>Roots</italic> thin, delicate, unbranched, white. <italic>Stems</italic> repent on the substrate or floating in shallow water, delicate, spongy, rooting at the nodes; internodes 1.6–4.3 cm long, glabrous. <italic>leaves</italic> not seen. <italic>Petiolate leaves</italic> distichously-alternate, distributed along the stem, floating to emergent; sheaths 2.6–5.5 cm long, glabrous, covered with mucilage, longitudinally split and green when mature, ligule 2-parted, barely surpassing the sheath, 0.1–0.3 mm long, membranous, light green, glabrous, apex triangular; petiole 3.3–21 cm long, not inflated, glabrous; blades 1.3–3.3 × (1.4–)3–4.6 cm, reniform to broadly cordate, membranous, glabrous, base cordate, margins glabrous, apex obtuse to slightly acute. <italic>Inflorescences</italic> axillary or apparently terminal, reduced to a solitary pedunculate cincinnus; peduncle 3.2–5.5 cm long, glabrous; basal bract (spathe) 1.6–3.3 × 0.3–0.5 cm, spathaceous, elliptic, conduplicate, glabrous, green, margins hyaline, apex spatulate-mucronate; cincinnus bract absent; cincinnus 6–17-flowered, flowers congested at the base and apex of the cincinnus, 1–2 flowers included in the basal bract, axis 3–6.5 cm long, slightly to densely glandular-pubescent. <italic>Flowers</italic> bisexual, tubular, chasmogamous, sessile, enantiostylous; floral buds narrowly ellipsoid, light green, glabrous; perianth tube 5–7.5 mm long, light green, glandular-pubescent, lobes 5 superior and 1 inferior, white, lateral superior lobes 6.6–8.3 × 1.2–2.5 mm, elliptic, base cuneate, apex acute to acuminate, central superior lobe 6.6–9.2 × 1.6–2.5 mm, ovate to broadly ovate, base obtuse, slightly involute, apex acute, with a nectar guide at base, pale to medium yellowish green with an upper mauve to vinaceous spot, inferior lobe 6.5–9.5 × 0.4–1 mm, linear elliptic, base cuneate, apex acuminate; stamens 3, lateral stamens with filaments straight, 1.5–2 mm long, not inflated, apically barbate with eglandular, multi-celled hairs, anthers 1–1.8 × 0.3–0.4 mm, oblongoid to ellipsoid, yellow, central stamen with filament straight, 3–3.6 mm long, not inflated, glabrous, anthers 1.7–2.4 × 0.4–0.6 mm, ovate to slightly sagittate, white; ovary 3.2–3.8 × 1.1–1.3 mm, linear ovoid to linear oblongoid, glabrous, 1-locular, placentation intrusive-parietal, style gently sigmoid, 5.1–9.3 mm long, glabrous, stigma unevenly trilobate, densely glandular-pubescent. <italic>Capsules</italic> not seen; persistent perianth base (anthocarp) smooth, medium brown. <italic>Seeds</italic> not seen.</p></tp:treatment-sec><tp:treatment-sec sec-type="Specimens seen" id="SECID0EHOAE"><title>Specimens seen</title><p>
              <bold>(paratypes). BRAZIL. Santa Catarina</bold>: Caçador, slough, 33 km W of Caçador, fl., 23 Dec 1956, L.B. Smith &amp; R. Reitz 9103 (HBR!, NY!, P barcode P02188433!, US barcode US01936705!)</p></tp:treatment-sec><tp:treatment-sec sec-type="etymology" id="SECID0EPOAE"><title>Etymology.</title><p>The epithet makes reference to the type locality, the state of Santa Catarina, Brazil.</p></tp:treatment-sec><tp:treatment-sec sec-type="distribution" id="SECID0EUOAE"><title>Distribution, habitat and ecology.</title><p>
              <italic><tp:taxon-name><tp:taxon-name-part taxon-name-part-type="genus" reg="Heteranthera">Heteranthera</tp:taxon-name-part> <tp:taxon-name-part taxon-name-part-type="species" reg="catharinensis">catharinensis</tp:taxon-name-part></tp:taxon-name></italic> is currently endemic to the state of Santa Catarina, in the Atlantic Forest domain (Fig. <xref ref-type="fig" rid="F3">3</xref>). Is was found growing on open marshy areas and slow water environments within the Uruguay River watershed.</p><fig id="F3" position="float" orientation="portrait"><label>Figure 3.</label><caption><p>Distribution map. ■ <italic><tp:taxon-name><tp:taxon-name-part taxon-name-part-type="genus" reg="Heteranthera">Heteranthera</tp:taxon-name-part> <tp:taxon-name-part taxon-name-part-type="species" reg="catharinensis">catharinensis</tp:taxon-name-part></tp:taxon-name></italic> C.N.Horn &amp; M.Pell. ● <italic><tp:taxon-name><tp:taxon-name-part taxon-name-part-type="genus" reg="Heteranthera">H.</tp:taxon-name-part> <tp:taxon-name-part taxon-name-part-type="species" reg="pumila">pumila</tp:taxon-name-part></tp:taxon-name></italic> M.Pell. &amp; C.N.Horn. Green– Paraná watershed; Yellow– Uruguay watershed; Red– Southeastern Atlantic watershed; following ANA – Agência Nacional de Águas (2002).</p></caption><graphic xmlns:xlink="http://www.w3.org/1999/xlink" xlink:href="phytokeys-82-035-g003.jpg" position="float" orientation="portrait" xlink:type="simple" id="oo_142328.jpg"/></fig></tp:treatment-sec><tp:treatment-sec sec-type="phenology" id="SECID0EMQAE"><title>Phenology.</title><p>
              <italic><tp:taxon-name><tp:taxon-name-part taxon-name-part-type="genus" reg="Heteranthera">Heteranthera</tp:taxon-name-part> <tp:taxon-name-part taxon-name-part-type="species" reg="catharinensis">catharinensis</tp:taxon-name-part></tp:taxon-name></italic> can be found in bloom in December. Unfortunately, neither of the two currently known collections present mature fruits, thus fruiting time remains unknown.</p></tp:treatment-sec><tp:treatment-sec sec-type="conservation status" id="SECID0E4QAE"><title>Conservation status.</title><p>Following the IUCN recommendations (<xref ref-type="bibr" rid="B25">IUCN 2001</xref>), <italic><tp:taxon-name><tp:taxon-name-part taxon-name-part-type="genus" reg="Heteranthera">H.</tp:taxon-name-part> <tp:taxon-name-part taxon-name-part-type="species" reg="catharinensis">catharinensis</tp:taxon-name-part></tp:taxon-name></italic> should be considered as Data Deficient (DD), since it is known from only two collections, which are more than 50 years old.</p></tp:treatment-sec><tp:treatment-sec sec-type="Morphological notes" id="SECID0ESRAE"><title>Morphological notes.</title><p>The inflorescence of <italic><tp:taxon-name><tp:taxon-name-part taxon-name-part-type="genus" reg="Heteranthera">H.</tp:taxon-name-part> <tp:taxon-name-part taxon-name-part-type="species" reg="catharinensis">catharinensis</tp:taxon-name-part></tp:taxon-name></italic> is extremely peculiar, meriting explanation. The glomerulate appearance of the inflorescence (i.e. flowers congested at the base and apex of the inflorescence) seems to be due to changes in the length of the cincinnus internodes. The first one to three internodes are contracted, similarly to most species in the genus, thus making the basalmost flowers to be partially enclosed by the basal bract. Nonetheless, the following internode is considerably and consistently elongated, being commonly three to five times longer than the previous internodes. The subsequent internodes are also contracted, giving the impression that the flowers are also congested at the apex of the inflorescence. This alternation between contracted and elongated internodes, produces a unique inflorescence architecture in the genus (Fig. <xref ref-type="fig" rid="F2">2B</xref>).</p></tp:treatment-sec><tp:treatment-sec sec-type="Affinities" id="SECID0EHSAE"><title>Affinities.</title><p>
              <italic><tp:taxon-name><tp:taxon-name-part taxon-name-part-type="genus" reg="Heteranthera">Heteranthera</tp:taxon-name-part> <tp:taxon-name-part taxon-name-part-type="species" reg="catharinensis">catharinensis</tp:taxon-name-part></tp:taxon-name></italic> is morphologically similar to <italic><tp:taxon-name><tp:taxon-name-part taxon-name-part-type="genus" reg="Heteranthera">H.</tp:taxon-name-part> <tp:taxon-name-part taxon-name-part-type="species" reg="reniformis">reniformis</tp:taxon-name-part></tp:taxon-name></italic> <italic>s.s.</italic> due to its petiolate leaves with reniform to broadly cordate blades, pedunculate inflorescences, cincinnus axis glandular-pubescent, glandular-pubescent perianth tube, perianth lobes with a 5+1 arrangement and acute to acuminate at apex, lateral stamens apically barbate, and intrusive-parietal placentation (<xref ref-type="bibr" rid="B17">Horn 1985</xref>). It is also superficially similar to <italic><tp:taxon-name><tp:taxon-name-part taxon-name-part-type="genus" reg="Heteranthera">H.</tp:taxon-name-part> <tp:taxon-name-part taxon-name-part-type="species" reg="multiflora">multiflora</tp:taxon-name-part></tp:taxon-name></italic> <italic>s.l.</italic> due to its bigger stature, many-flowered inflorescence with few flowers included in the basal bract, and gross floral morphology (<xref ref-type="bibr" rid="B17">Horn 1985</xref>). Nonetheless, <italic><tp:taxon-name><tp:taxon-name-part taxon-name-part-type="genus" reg="Heteranthera">H.</tp:taxon-name-part> <tp:taxon-name-part taxon-name-part-type="species" reg="catharinensis">catharinensis</tp:taxon-name-part></tp:taxon-name></italic> can be easily differentiated from all remaining species of <italic><tp:taxon-name><tp:taxon-name-part taxon-name-part-type="genus" reg="Heteranthera">Heteranthera</tp:taxon-name-part></tp:taxon-name></italic> by its unique inflorescence architecture (where flowers are congested at the base and the apex of the cincinnus), larger flowers size, numerous flowers on an elongate axis, main axis many times longer that the basal bract, and basal bract with spatulate-mucronate apex. Aside from that, specimens of <italic><tp:taxon-name><tp:taxon-name-part taxon-name-part-type="genus" reg="Heteranthera">H.</tp:taxon-name-part> <tp:taxon-name-part taxon-name-part-type="species" reg="catharinensis">catharinensis</tp:taxon-name-part></tp:taxon-name></italic> have been erroneously identified as <italic><tp:taxon-name><tp:taxon-name-part taxon-name-part-type="genus" reg="Heteranthera">H.</tp:taxon-name-part> <tp:taxon-name-part taxon-name-part-type="species" reg="peduncularis">peduncularis</tp:taxon-name-part></tp:taxon-name></italic> Benth, due to their robust habit and long inflorescences. However, both species can be easily differentiated based on inflorescence architecture, and pubescence of the tepals and filaments. Furthermore, <italic><tp:taxon-name><tp:taxon-name-part taxon-name-part-type="genus" reg="Heteranthera">H.</tp:taxon-name-part> <tp:taxon-name-part taxon-name-part-type="species" reg="catharinensis">catharinensis</tp:taxon-name-part></tp:taxon-name></italic> has larger floral features, when compared to the remaining species of the <italic><tp:taxon-name><tp:taxon-name-part taxon-name-part-type="genus" reg="Heteranthera">H.</tp:taxon-name-part> <tp:taxon-name-part taxon-name-part-type="species" reg="reniformis">reniformis</tp:taxon-name-part></tp:taxon-name></italic> complex, including longer perianth lobes and larger anthers. It is also the only species in the complex with externally glabrous perianth lobes, and glabrous central filament and style (Table <xref ref-type="table" rid="T1">1</xref>).</p></tp:treatment-sec><ref-list><ref id="B25"><mixed-citation xmlns:xlink="http://www.w3.org/1999/xlink" xlink:type="simple">
          <institution xlink:type="simple">IUCN</institution> (<year>2001</year>) <source>The IUCN red list of threatened species, version 2010.4</source>. <publisher-name>IUCN Red List Unit</publisher-name>, <publisher-loc>Cambridge U.K.</publisher-loc> Available from: <ext-link xlink:type="simple" ext-link-type="uri" xlink:href="http://www.iucnredlist.org/">http://www.iucnredlist.org/</ext-link> [accessed: 2.12.2016]</mixed-citation></ref><ref id="B17"><mixed-citation xmlns:xlink="http://www.w3.org/1999/xlink" xlink:type="simple">
          <person-group><name name-style="western"><surname>Horn</surname><given-names>CN</given-names></name></person-group> (<year>1985</year>) <article-title>A systematic revision of the genus <italic><tp:taxon-name><tp:taxon-name-part taxon-name-part-type="genus">Heteranthera</tp:taxon-name-part></tp:taxon-name></italic> (<italic>sensu lato</italic>; <tp:taxon-name><tp:taxon-name-part taxon-name-part-type="family">Pontederiaceae</tp:taxon-name-part></tp:taxon-name>)</article-title>. <source>PhD thesis</source>, <publisher-name>University of Alabama</publisher-name>, <publisher-loc>Tuscaloosa, USA</publisher-loc>.</mixed-citation></ref></ref-list></tp:taxon-treatment>
