# Supplementary material for: Two peculiar new species of Heteranthera Ruiz & Pavón (Pontederiaceae) from Brazil, with notes on inflorescence architecture in the family
Source: PhytoKeys. 2017 Jun 28;(82):35–56. doi: 10.3897/phytokeys.82.13752 (PMC5546388; doi:10.3897/phytokeys.82.13752)
Supplement: XML Treatment for Heteranthera pumila [file phytokeys.82.13752-treatment2.xml]

<!DOCTYPE tp:taxon-treatment
  PUBLIC "-//TaxonX//DTD Taxonomic Treatment Publishing DTD v0 20100105//EN" "tax-treatment-NSO.dtd">
<tp:taxon-treatment xmlns:tp="http://www.plazi.org/taxpub"><tp:treatment-meta><kwd-group><label>Taxon classification</label><kwd><named-content xmlns:xlink="http://www.w3.org/1999/xlink" content-type="kingdom">Plantae</named-content></kwd><kwd><named-content xmlns:xlink="http://www.w3.org/1999/xlink" content-type="order">ORDO</named-content></kwd><kwd><named-content xmlns:xlink="http://www.w3.org/1999/xlink" content-type="family">FAMILIA</named-content></kwd></kwd-group><mixed-citation publication-type="journal"><person-group><name><surname>Pellegrini</surname><given-names>Marco O. O.</given-names></name><name><surname>Horn</surname><given-names>Charles N.</given-names></name></person-group><article-title>Two peculiar new species of <italic><tp:taxon-name><tp:taxon-name-part taxon-name-part-type="genus" reg="Heteranthera">Heteranthera</tp:taxon-name-part></tp:taxon-name></italic> Ruiz &amp; Pavón (<tp:taxon-name><tp:taxon-name-part taxon-name-part-type="family">Pontederiaceae</tp:taxon-name-part></tp:taxon-name>) from Brazil, with notes on inflorescence architecture in the family</article-title><source>PhytoKeys</source><day>28</day><month>6</month><year>2017</year><volume>2017</volume><issue>82</issue><fpage>35</fpage><lpage>56</lpage><pub-id pub-id-type="doi">10.3897/phytokeys.82.13752</pub-id></mixed-citation></tp:treatment-meta><tp:nomenclature><label>2.</label><tp:taxon-name>
              <tp:taxon-name-part taxon-name-part-type="genus" reg="Heteranthera">Heteranthera</tp:taxon-name-part>
              <tp:taxon-name-part taxon-name-part-type="species" reg="pumila">pumila</tp:taxon-name-part>
              <object-id xmlns:xlink="http://www.w3.org/1999/xlink" content-type="ipni" xlink:type="simple">urn:lsid:ipni.org:names:77163814-1</object-id>
            </tp:taxon-name><tp:taxon-authority>M.Pell. &amp; C.N.Horn</tp:taxon-authority><tp:taxon-status xmlns:xlink="http://www.w3.org/1999/xlink" xlink:type="simple">sp. nov.</tp:taxon-status><xref ref-type="fig" rid="F3">Figs 3</xref><xref ref-type="fig" rid="F4">, 4</xref><xref ref-type="fig" rid="F5">, 5</xref></tp:nomenclature><tp:treatment-sec sec-type="diagnosis" id="SECID0ESXAE"><title>Diagnosis.</title><p>Similar to <italic><tp:taxon-name><tp:taxon-name-part taxon-name-part-type="genus" reg="Heteranthera">H.</tp:taxon-name-part> <tp:taxon-name-part taxon-name-part-type="species" reg="reniformis">reniformis</tp:taxon-name-part></tp:taxon-name></italic> Ruiz &amp; Pavón due to its petiolate leaves with blades two or more times wider than long, reniform to broadly cordate, cincinnus enclosed by the basal bract, glandular-pubescent cincinnus axis, perianth lobes with a 5+1 arrangement and acute to acuminate at apex, filaments straight, and intrusive-parietal placentation. It differs due to its diminute petiolate leaves [3.5–11.8–(13.2) × 3.2–12.1 mm], inflorescences 1–2–(3)-flowered, peduncle densely glandular-pubescent, basal bract glandular-pubescent at base, apex aristate, flowers pale lilac to lilac or light pink, seeds smooth or with 7–9 inconspicuous longitudinal wings.</p></tp:treatment-sec><tp:treatment-sec sec-type="material" id="SECID0EDYAE"><title>Type.</title><p>BRAZIL. São Paulo: Piraju, várzea do rio Paranapanema, na divisa com o município de Manduri, <named-content xmlns:xlink="http://www.w3.org/1999/xlink" content-type="dwc:verbatimCoordinates" xlink:type="simple"><named-content content-type="geo-json" specific-use="{&#34;type&#34;:&#34;Point&#34;,&#34;coordinates&#34;:[-49.325556,-23.130556]}" id="NCID0EMYAE" xlink:type="simple">23°07'50"S 49°19'32"W</named-content></named-content>, fl., fr., 10 Oct 2016, M.O.O. Pellegrini &amp; R.F. Almeida 495 (holotype: RB!; isotypes: NBYC!, SPF!, US!).</p><fig id="F4" position="float" orientation="portrait"><label>Figure 4.</label><caption><p>Field photos of <italic><tp:taxon-name><tp:taxon-name-part taxon-name-part-type="genus" reg="Heteranthera">Heteranthera</tp:taxon-name-part> <tp:taxon-name-part taxon-name-part-type="species" reg="pumila">pumila</tp:taxon-name-part></tp:taxon-name></italic> M.Pell. &amp; C.N.Horn. <bold>A</bold> Bog at the Paranapanema river, Piraju, São Paulo, Brazil <bold>B</bold> Habit, showing the dense subpopulation at the muddy shore of the bog <bold>C</bold> Leaf <bold>D</bold> Detail of the apex of the stem, showing the ligule and the inflorescence <bold>E</bold> Detail of the inflorescence, showing the glandular hairs at the peduncle, base of the basal bract and cincinnus <bold>F</bold> Front view of the flower, the shape of the perianth lobes and the color of the nectar guide. Photographs A–E by M.O.O. Pellegrini, F by V. Bittrich.</p></caption><graphic xmlns:xlink="http://www.w3.org/1999/xlink" xlink:href="phytokeys-82-035-g004.jpg" position="float" orientation="portrait" xlink:type="simple" id="oo_142329.jpg"/></fig></tp:treatment-sec><tp:treatment-sec sec-type="description" id="SECID0EVZAE"><title>Description.</title><p>
              <italic>Herbs</italic> annual or short-lived perennials. <italic>Roots</italic> thin, delicate, unbranched, white. <italic>Stems</italic> repent on the substrate or floating in shallow water, delicate, spongy, rooting at the nodes; internodes 1.7–64.1 mm long, glabrous. <italic>leaves</italic> not seen. <italic>Petiolate leaves</italic> distichously-alternate, distributed along the stem, floating to emergent; sheaths 2.8–7.5 mm long, glabrous, covered with mucilage, longitudinally split and light green when mature, ligule 2-parted, surpassing the sheath, 0.2–0.8 mm long, membranous, light green, glabrous, apex triangular; petiole 8.5–82.9 mm long, not inflated, glabrous; blades 3.5–11.8–(13.2) × 3.2–12.1 mm, cordate to broadly cordate to reniform, rarely narrowly cordate, membranous, glabrous, base cordate, margins glabrous, apex acute to obtuse. <italic>Inflorescences</italic> axillary or apparently terminal, reduced to a solitary pedunculate cincinnus; peduncle 0.5–3.4 cm long, deflexed and submerged in fruit, densely glandular-pubescent; basal bract (spathe) 0.9–1.9 × 0.4–0.8 cm, spathaceous, broadly elliptic, conduplicate, green, glandular-pubescent at base, margins hyaline, apex aristate; cincinnus bract absent; cincinnus 1–2–(3)-flowered, all flowers included in the basal bract, when present the third flower always exerted, axis 0.2–1.8 mm long, densely glandular-pubescent. <italic>Flowers</italic> bisexual, tubular, chasmogamous, sessile, enantiostylous; floral buds narrowly ovoid, light green to lilac or pink, densely glandular-pubescent; perianth tube 4.9–7.3 mm long, light green, densely covered with glandular hairs, lobes 5 superior and 1 inferior, pale lilac to lilac or light pink, lateral superior lobes 3.6–5 × 0.8–1.4 mm, elliptic, base cuneate, apex acute to acuminate, central superior lobe 3.6–4 × 1.7–2.1 mm, ovate to broadly ovate, base obtuse to rounded, slightly involute, apex acute, with a nectar guide at base, yellowish green to green with an upper vinaceous to brown spot, inferior lobe 4.2–4.9 × 0.5–0.8 mm, narrowly elliptic to linear elliptic, base cuneate, apex acuminate; stamens 3, lateral stamens with filaments straight, 1.6–1.8 mm long, pale lilac to light pink, not inflated, apically barbate with eglandular, multi-celled, lilac to pink hairs, anthers 0.4–0.6 × 0.3–0.5 mm, broadly oblongoid to quadrangular, yellow, central stamen with filament straight, 2–2.3 mm long, lilac to pink, not inflated, medially sparsely villose with eglandular, white hairs, anthers 1.2–1.6 × 0.3–0.5 mm, ellipsoid, greyish blue to greyish mauve; ovary 3.1–3.5 × 1–1.2 mm, linear ovoid, glabrous, 1-locular, placentation intrusive-parietal, style gently sigmoid, 4.2–5.1 mm long, lilac to pink, terete, densely villose in the distal portion with eglandular, white hairs, stigma unevenly trilobate, purple to pink, densely glandular-pubescent. <italic>Capsule</italic> 5.3–7.2 × 1.1–1.9 mm, linear ovoid, glabrous, smooth, light green when immature, light to medium brown when mature; persistent perianth base (anthocarp) smooth, medium to dark brown. <italic>Seeds</italic> 0.5–0.7 × 0.2–0.3 mm, oblongoid, light brown to yellowish brown, testa smooth, sometimes with 7–9 inconspicuous longitudinal wings; hilum punctate; embryotega dorsal, inconspicuous, without a prominent apicule.</p></tp:treatment-sec><tp:treatment-sec sec-type="Specimens seen" id="SECID0EN1AE"><title>Specimens seen</title><p>
              <bold>(paratypes). BRAZIL. Minas Gerais</bold>: São Sebastião do Paraíso, Fazenda Fortaleza, fl., 20 Apr 1945, A.C. Brade &amp; A. Barbosa 17846 (RB, SP, UNA). <bold>Paraná</bold>: Guaratuba, Boa Vista, fl., 28 Jan 1964, G. Hatschbach 11078 (MBM); Rio da Divisa, fl., fr., 16 Dec 1971, G. Hatschbach 28523 (MBM, UPCB). <bold>Rio Grande do Sul</bold>: Bom Jesus, Rio Socorro, fl., 19 Feb 2008, Grupo de Estudos Reófitas UHBG 2116 (MBM). Vacaria, vale do Rio Ibitíria, ca. 30 km NE de Vacaria, fl., s.dat., J.C. Lindeman et al. s.n. (ICN9466). <bold>Santa Catarina</bold>: Lages, Santo Antônio, near Passo de Socorro, estrada de rodagem Federal km 67–71, south of Lages, fl., 14 Jan 1957, L.B. Smith &amp; R. Reitz 9959 (HBR, RFA, US). <bold>São Paulo</bold>: Americana, Praia Azul, fl., 2 Mar 1993, Faria 96/16 (UEC). Bálsamo, estrada sentido Bálsamo-Mirassolândia, fl., 30 Jan 1997, A.D. Faria et al. 97/350 (UEC). Dracena, margem do Rio do Peixe, fl., fr., 7 Sep 1995, L.C. Bernacci et al. 2124 (IAC, SP, SPF, UEC). Estrela D’Oeste, SP-320, lago localizado na Fazenda Santo Antônio, lado direito da pista no sentido Estrela D’Oeste-Jales, fl., fr., 30 Jan 1997, L.Y.S. Aona et al. 97/167 (UEC). Igarapava, lagoa localizada na Fazenda Flor das Frutas, lado direito da pista no sentido Igarapava-Rifaina, na altura do km 16, fl., 15 Jan 1997, A.D. Faria et al. 97/102 (UEC). Ouro Verde, SP-563, km 113, Ponte Nova, Rio do Peixe, fl., 10 Jul 1996, A.D. Faria et al. 96/122 (UEC); loc. cit., fl., fr., 10 Jul 1996, A.D. Faria et al. 96/130 (BOTU, IAC, SP, SPF, UEC). Paulo de Faria, fl., Oct 1994, V.C. Souza et al. 12294 (ESA, IAC, UEC). Pedregulho, rodovia Antônio Giolo, acesso à Estreito, solo encharcado próximo à uma cachoeira, fl., fr., 14 Jan 1997, A.D. Faria et al. 97/64 (UEC). Piraju, várzea do Ribeirão São Bartolomeu, fl., fr., 15 May 1996, E.L.M. Catharino et al. 2090 (PMSP). Riolândia, brejo localizado em estrada de terra no sentido Riolândia-Paulo de Faria, fl., 29 Jan 1997, L.Y.S. Aona et al. 97/152 (UEC). Santa Rita do Passa Quatro, rodovia Anhanguera, km 239, Sítio Aubiri, fl., 13 Jan 1997, A.D. Faria et al. 97/20 (UEC). São José do Rio Preto, represa, fl., 25 Nov 1965, G. Marinis &amp; E.M.P. Martins 20 (FUEL, SJRP, SP); Estação Experimental de Zootecnia de São José do Rio Preto, fl., 28 Dec 1977, M.A. Coleman 220 (SP). São Pedro do Turvo, 8 km da estrada em direção à Marília, desvio em estrada de terra ca. 3.5 km, <named-content xmlns:xlink="http://www.w3.org/1999/xlink" content-type="dwc:verbatimCoordinates" xlink:type="simple"><named-content content-type="geo-json" specific-use="{&#34;type&#34;:&#34;Point&#34;,&#34;coordinates&#34;:[-50.166667,-22.800000]}" id="NCID0EA2AE" xlink:type="simple">49°70'W 22°48'S</named-content></named-content>, est., 9 Dec 1994, M.C.E. Amaral &amp; V. Bittrich 94/48 (UEC). Sud Mennucci, distrito de Bandeirantes D’Oeste, fl., 4 Aug 1995, M.R. Pereira-Noronha et al. 1552 (SP). Teodoro Sampaio, margem do lago ao lado da estrada Teodoro Sampaio-Planalto, ca. Km 11.5, fl., Oct 1997, L.Y.S. Aona et al. 97/241 (UEC).</p></tp:treatment-sec><tp:treatment-sec sec-type="etymology" id="SECID0EF2AE"><title>Etymology.</title><p>The epithet means “small”, making allusion to the small stature of the new species, especially its diminute leaf blades.</p></tp:treatment-sec><tp:treatment-sec sec-type="distribution" id="SECID0EK2AE"><title>Distribution, habitat and ecology.</title><p>
              <italic><tp:taxon-name><tp:taxon-name-part taxon-name-part-type="genus" reg="Heteranthera">Heteranthera</tp:taxon-name-part> <tp:taxon-name-part taxon-name-part-type="species" reg="pumila">pumila</tp:taxon-name-part></tp:taxon-name></italic> is endemic to the Paraná, Uruguay, and Southeastern Atlantic watersheds, in the Atlantic Forest domain. It is restricted to Brazil, in the states of Minas Gerais, São Paulo, Paraná, Santa Catarina and Rio Grande do Sul (Fig. <xref ref-type="fig" rid="F2">2</xref>), growing on open marshy areas and slow water environments along the Paraná, Paranapanema and Rio Grande rivers (and their respective tributaries), from 700 to 1,800 meters above the sea level. It is very likely that <italic><tp:taxon-name><tp:taxon-name-part taxon-name-part-type="genus" reg="Heteranthera">H.</tp:taxon-name-part> <tp:taxon-name-part taxon-name-part-type="species" reg="pumila">pumila</tp:taxon-name-part></tp:taxon-name></italic> also reaches the state of Mato Grosso do Sul. Nonetheless, we have been unable, so far, to find any vouchers from this state in the visited herbaria.</p></tp:treatment-sec><tp:treatment-sec sec-type="phenology" id="SECID0EK3AE"><title>Phenology.</title><p>
              <italic><tp:taxon-name><tp:taxon-name-part taxon-name-part-type="genus" reg="Heteranthera">Heteranthera</tp:taxon-name-part> <tp:taxon-name-part taxon-name-part-type="species" reg="pumila">pumila</tp:taxon-name-part></tp:taxon-name></italic> blooms throughout the year, with flowering peaks during the wet season, and was found in fruit from September to October and from January to March.</p></tp:treatment-sec><tp:treatment-sec sec-type="conservation status" id="SECID0E23AE"><title>Conservation status.</title><p>
              <italic><tp:taxon-name><tp:taxon-name-part taxon-name-part-type="genus" reg="Heteranthera">Heteranthera</tp:taxon-name-part> <tp:taxon-name-part taxon-name-part-type="species" reg="pumila">pumila</tp:taxon-name-part></tp:taxon-name></italic> is widely distributed across the upper Paraná, Uruguay, and Southeastern Atlantic watersheds, with a wide <abbrev xmlns:xlink="http://www.w3.org/1999/xlink" xlink:title="Extent of Occurrence" id="ABBRID0EM4AE" xlink:type="simple">EOO</abbrev> (ca. 318,815.754 km<sup>2</sup>) which would render this species as Least Concern. On the other hand, its <abbrev xmlns:xlink="http://www.w3.org/1999/xlink" xlink:title="Area of Occurrence" id="ABBRID0ES4AE" xlink:type="simple">AOO</abbrev> is considerably smaller (ca. 88.000 km<sup>2</sup>), which would render <italic><tp:taxon-name><tp:taxon-name-part taxon-name-part-type="genus" reg="Heteranthera">H.</tp:taxon-name-part> <tp:taxon-name-part taxon-name-part-type="species" reg="pumila">pumila</tp:taxon-name-part></tp:taxon-name></italic> as Endangered. The Paraná, Uruguay, and Southeastern Atlantic watersheds cover eight Brazilian states (Distrito Federal, Goiás, Mato Grosso do Sul, Minas Gerais, Rio Grande do Sul, Santa Catarina, São Paulo, and Paraná), embedded in the Atlantic Forest and Cerrado domains. Its main tributaries are the Iguaçu, Paranaíba, Paranapanema, Rio Grande and Tietê rivers. It possesses the greatest energy generation potential in Brazil, with 176 active hydropower plants, the largest being Itaipu, Furnas, Porto Primavera and Marimbondo. Nonetheless, all the major rivers are currently saturated with hydropower plants, and new projects aim to occupy the smaller tributaries, in order to fulfil the growing energy demand in the region (<xref ref-type="bibr" rid="B1">ANA 2002</xref>). Almost all the known subpopulations of <italic><tp:taxon-name><tp:taxon-name-part taxon-name-part-type="genus" reg="Heteranthera">H.</tp:taxon-name-part> <tp:taxon-name-part taxon-name-part-type="species" reg="pumila">pumila</tp:taxon-name-part></tp:taxon-name></italic> coincide with areas currently flooded, and might already have gone extinct, due to the construction of the aforementioned water dams. The few extant subpopulations vary from medium to large, with many clones and mature individuals. Nonetheless, they are currently strongly threatened due to pollution, deforestation, and by ongoing and future constructions of new hydropower plants. Thus, following the IUCN recommendations (<xref ref-type="bibr" rid="B25">IUCN 2001</xref>), <italic><tp:taxon-name><tp:taxon-name-part taxon-name-part-type="genus" reg="Heteranthera">H.</tp:taxon-name-part> <tp:taxon-name-part taxon-name-part-type="species" reg="pumila">pumila</tp:taxon-name-part></tp:taxon-name></italic> should be considered as Critically Endangered [CR, A2acd+B1b(ii, iii, iv)+B2ab(ii, iii, iv)+C1+E].</p></tp:treatment-sec><tp:treatment-sec sec-type="Morphological notes" id="SECID0EB6AE"><title>Morphological notes.</title><p>Extensive morpho-ecological studies (<xref ref-type="bibr" rid="B16">Horn 1983</xref>, <xref ref-type="bibr" rid="B20">1988</xref>) have shown that <italic><tp:taxon-name><tp:taxon-name-part taxon-name-part-type="genus" reg="Heteranthera">Heteranthera</tp:taxon-name-part></tp:taxon-name></italic> species are highly polymorphic vegetatively, as an adaptation to submersion and variations in water level. The same can be observed in the new species herein described, that despite the diminute general stature, may sometimes possess extremely long petioles and peduncles. <italic><tp:taxon-name><tp:taxon-name-part taxon-name-part-type="genus" reg="Heteranthera">Heteranthera</tp:taxon-name-part> <tp:taxon-name-part taxon-name-part-type="species" reg="pumila">pumila</tp:taxon-name-part></tp:taxon-name></italic> has been kept in cultivation by the senior author, and even under different environmental conditions, little change was observed in the species’ vegetative morphology. Nevertheless, when cultivated in aquariums with different water depths, the change in the length of petioles and peduncles could be observed in less than a week. The already existing structures elongated in order to keep the leaf blades floating and flowers emerged, and the subsequently produced petiolate leaves and inflorescences were considerably longer than the previous ones of the same individual.</p></tp:treatment-sec><tp:treatment-sec sec-type="Affinities" id="SECID0ECAAG"><title>Affinities.</title><p>
              <italic><tp:taxon-name><tp:taxon-name-part taxon-name-part-type="genus" reg="Heteranthera">Heteranthera</tp:taxon-name-part> <tp:taxon-name-part taxon-name-part-type="species" reg="pumila">pumila</tp:taxon-name-part></tp:taxon-name></italic> is morphologically similar to <italic><tp:taxon-name><tp:taxon-name-part taxon-name-part-type="genus" reg="Heteranthera">H.</tp:taxon-name-part> <tp:taxon-name-part taxon-name-part-type="species" reg="reniformis">reniformis</tp:taxon-name-part></tp:taxon-name></italic> due to its petiolate leaves with blades two or more times wider than long, cordate to reniform, rarely narrowly cordate, cincinnus enclosed by the basal bract, glandular-pubescent cincinnus axis, perianth lobes with a 5+1 arrangement with acute to acuminate apex, filaments straight, lateral stamens apically barbate, central stamen basally sparsely villose, and intrusive-parietal placentation (<xref ref-type="bibr" rid="B17">Horn 1985</xref>). It is also similar to <italic><tp:taxon-name><tp:taxon-name-part taxon-name-part-type="genus" reg="Heteranthera">H.</tp:taxon-name-part> <tp:taxon-name-part taxon-name-part-type="species" reg="multiflora">multiflora</tp:taxon-name-part></tp:taxon-name></italic> due to its petiolate leaves with blades two or more times wider than long, cordate to broadly cordate to reniform, rarely narrowly cordate, perianth lobes with a 5+1 arrangement and acute to acuminate apex, and straight filaments (<xref ref-type="bibr" rid="B17">Horn 1985</xref>). Nonetheless, it can be easily differentiated from all remaining species of <italic><tp:taxon-name><tp:taxon-name-part taxon-name-part-type="genus" reg="Heteranthera">Heteranthera</tp:taxon-name-part></tp:taxon-name></italic> by its petiolate leaves with diminute blades [i.e. 3.5–11.8–(13.2) × 3.2–12.1 mm], inflorescences 1–2–(3)-flowered, peduncle densely glandular-pubescent, basal bract basally glandular-pubescent with aristate apex, and seeds smooth or with 7–9 inconspicuous longitudinal wings (Fig. <xref ref-type="fig" rid="F5">5</xref>). The only other species in <italic><tp:taxon-name><tp:taxon-name-part taxon-name-part-type="genus" reg="Heteranthera">Heteranthera</tp:taxon-name-part></tp:taxon-name></italic> that possesses seeds not conspicuously winged is <italic><tp:taxon-name><tp:taxon-name-part taxon-name-part-type="genus" reg="Heteranthera">H.</tp:taxon-name-part> <tp:taxon-name-part taxon-name-part-type="species" reg="gardneri">gardneri</tp:taxon-name-part></tp:taxon-name></italic>, in which the wings are very short, giving the seeds a striate appearance. Nevertheless, in <italic><tp:taxon-name><tp:taxon-name-part taxon-name-part-type="genus" reg="Heteranthera">H.</tp:taxon-name-part> <tp:taxon-name-part taxon-name-part-type="species" reg="pumila">pumila</tp:taxon-name-part></tp:taxon-name></italic>, the testa is almost smooth, with the stripes representing only pigmentation. All the remaining species of <italic><tp:taxon-name><tp:taxon-name-part taxon-name-part-type="genus" reg="Heteranthera">Heteranthera</tp:taxon-name-part></tp:taxon-name></italic> possess seeds with 8–19 conspicuous longitudinal wings (<xref ref-type="bibr" rid="B17">Horn 1985</xref>; Table <xref ref-type="table" rid="T1">1</xref>).</p><fig id="F5" position="float" orientation="portrait"><label>Figure 5.</label><caption><p>Line drawing of <italic><tp:taxon-name><tp:taxon-name-part taxon-name-part-type="genus" reg="Heteranthera">Heteranthera</tp:taxon-name-part> <tp:taxon-name-part taxon-name-part-type="species" reg="pumila">pumila</tp:taxon-name-part></tp:taxon-name></italic> M.Pell. &amp; C.N.Horn. <bold>A</bold> Habit <bold>B</bold> Detail of the apex of the stem, showing a petiolate leaf, the ligule and a pre-anthesis 2-flowered inflorescence <bold>C</bold> Glandular hair from the inflorescence, perianth tube and lobes <bold>D</bold> Dissected perianth lobes, showing the 5+1 arrangement <bold>E</bold> Lateral stamen. <bold>F</bold> Uniseriate hair from the lateral stamen <bold>G</bold> Central stamen <bold>H</bold> Eglandular hair from the central stamen <bold>I</bold> Gynoecium, showing the stigma <bold>J</bold> Eglandular hair from the style <bold>K</bold> Detail of the inconspicuously winged seed, showing the persistent funiculus with raphid crystals. Illustration by M.O.O. Pellegrini, based on the holotype.</p></caption><graphic xmlns:xlink="http://www.w3.org/1999/xlink" xlink:href="phytokeys-82-035-g005.jpg" position="float" orientation="portrait" xlink:type="simple" id="oo_142330.jpg"/></fig></tp:treatment-sec><tp:treatment-sec><!--Section generated to contain objects referenced in tp:taxon-treatment.--><fig id="F3" position="float" orientation="portrait"><label>Figure 3.</label><caption><p>Distribution map. ■ <italic><tp:taxon-name><tp:taxon-name-part taxon-name-part-type="genus" reg="Heteranthera">Heteranthera</tp:taxon-name-part> <tp:taxon-name-part taxon-name-part-type="species" reg="catharinensis">catharinensis</tp:taxon-name-part></tp:taxon-name></italic> C.N.Horn &amp; M.Pell. ● <italic><tp:taxon-name><tp:taxon-name-part taxon-name-part-type="genus" reg="Heteranthera">H.</tp:taxon-name-part> <tp:taxon-name-part taxon-name-part-type="species" reg="pumila">pumila</tp:taxon-name-part></tp:taxon-name></italic> M.Pell. &amp; C.N.Horn. Green– Paraná watershed; Yellow– Uruguay watershed; Red– Southeastern Atlantic watershed; following ANA – Agência Nacional de Águas (2002).</p></caption><graphic xmlns:xlink="http://www.w3.org/1999/xlink" xlink:href="phytokeys-82-035-g003.jpg" position="float" orientation="portrait" xlink:type="simple" id="oo_142328.jpg"/></fig><fig id="F2" position="float" orientation="portrait"><label>Figure 2.</label><caption><p>Line drawing of <italic><tp:taxon-name><tp:taxon-name-part taxon-name-part-type="genus" reg="Heteranthera">Heteranthera</tp:taxon-name-part> <tp:taxon-name-part taxon-name-part-type="species" reg="catharinensis">catharinensis</tp:taxon-name-part></tp:taxon-name></italic> C.N.Horn &amp; M.Pell. <bold>A</bold> Detail of the leaf blade <bold>B</bold> Detail of the apex of the stem, showing the ligule and an inflorescence at anthesis <bold>C</bold> Detail of the basal bract, showing the spatulate-mucronate apex <bold>D</bold> Glandular hair from the cincinnus axis and floral tube <bold>E</bold> Dissected perianth lobes, showing the 5+1 arrangement <bold>F</bold> Lateral stamen <bold>G</bold> Uniseriate hair from the lateral stamen <bold>H</bold> Central stamen <bold>I</bold> Gynoecium, showing the glabrous style and unevenly trilobate stigma. Illustration by M.O.O. Pellegrini, based on the paratype (Smith &amp; Reitz 9103, US).</p></caption><graphic xmlns:xlink="http://www.w3.org/1999/xlink" xlink:href="phytokeys-82-035-g002.jpg" position="float" orientation="portrait" xlink:type="simple" id="oo_142327.jpg"/></fig><table-wrap id="T1" position="float" orientation="portrait"><label>Table 1.</label><caption><p>Morphological characters differentiating the South American species of <italic><tp:taxon-name><tp:taxon-name-part taxon-name-part-type="genus" reg="Heteranthera">Heteranthera</tp:taxon-name-part> <tp:taxon-name-part taxon-name-part-type="species" reg="reniformis">reniformis</tp:taxon-name-part></tp:taxon-name></italic> species complex. States in bold represent unique or distinguishing characteristics for that species. <sup>*</sup>Populations of <italic><tp:taxon-name><tp:taxon-name-part taxon-name-part-type="genus" reg="Heteranthera">H.</tp:taxon-name-part> <tp:taxon-name-part taxon-name-part-type="species" reg="multiflora">multiflora</tp:taxon-name-part></tp:taxon-name></italic> in Argentina and Paraguay have a much more elongate cincinnus with only a few flowers within the basal bract (spathe). <sup>**</sup>In North America, <italic><tp:taxon-name><tp:taxon-name-part taxon-name-part-type="genus" reg="Heteranthera">H.</tp:taxon-name-part> <tp:taxon-name-part taxon-name-part-type="species" reg="multiflora">multiflora</tp:taxon-name-part></tp:taxon-name></italic> has smaller perianth tube lengths.</p></caption><table id="TID0EQFBG" rules="all"><tbody><tr><th rowspan="1" colspan="1">Characters</th><th rowspan="1" colspan="1">
              <italic><tp:taxon-name><tp:taxon-name-part taxon-name-part-type="genus" reg="Heteranthera">H.</tp:taxon-name-part> <tp:taxon-name-part taxon-name-part-type="species" reg="catharinensis">catharinensis</tp:taxon-name-part></tp:taxon-name></italic>
            </th><th rowspan="1" colspan="1">
              <italic><tp:taxon-name><tp:taxon-name-part taxon-name-part-type="genus" reg="Heteranthera">H.</tp:taxon-name-part> <tp:taxon-name-part taxon-name-part-type="species" reg="multiflora">multiflora</tp:taxon-name-part></tp:taxon-name></italic>
            </th><th rowspan="1" colspan="1">
              <italic><tp:taxon-name><tp:taxon-name-part taxon-name-part-type="genus" reg="Heteranthera">H.</tp:taxon-name-part> <tp:taxon-name-part taxon-name-part-type="species" reg="pumila">pumila</tp:taxon-name-part></tp:taxon-name></italic>
            </th><th rowspan="1" colspan="1">
              <italic><tp:taxon-name><tp:taxon-name-part taxon-name-part-type="genus" reg="Heteranthera">H.</tp:taxon-name-part> <tp:taxon-name-part taxon-name-part-type="species" reg="reniformis">reniformis</tp:taxon-name-part></tp:taxon-name></italic>
            </th></tr><tr><td rowspan="1" colspan="1">
              <bold>Leaf blade width</bold>
            </td><td rowspan="1" colspan="1">(14–)30–46 mm</td><td rowspan="1" colspan="1">29–65 mm</td><td rowspan="1" colspan="1">
              <bold>3.2–12.1 mm</bold>
            </td><td rowspan="1" colspan="1">13–40 mm</td></tr><tr><td rowspan="1" colspan="1">
              <bold>Peduncle</bold>
            </td><td rowspan="1" colspan="1">
              <bold>3.2–5.5 cm long</bold>, glabrous</td><td rowspan="1" colspan="1">0.1–1.2 cm long, glabrous</td><td rowspan="1" colspan="1">0.5–3.4 cm long, <bold>glandular-pubescent</bold></td><td rowspan="1" colspan="1">0.5–2.2(–3) cm long, glabrous</td></tr><tr><td rowspan="1" colspan="1">
              <bold>Basal bract (spathe)</bold>
            </td><td rowspan="1" colspan="1">
              <bold>Spatulate-mucronate</bold>
            </td><td rowspan="1" colspan="1">Mucronate</td><td rowspan="1" colspan="1">
              <bold>Aristate</bold>
            </td><td rowspan="1" colspan="1">Mucronate</td></tr><tr><td rowspan="1" colspan="1">
              <bold>Flower arrangement</bold>
            </td><td rowspan="1" colspan="1">
              <bold>Glomerulate (condensed at the base and apex of the cincinnus)</bold>
            </td><td rowspan="1" colspan="1">Evenly distributed along the cincinnus</td><td rowspan="1" colspan="1">Evenly distributed along the cincinnus</td><td rowspan="1" colspan="1">Evenly distributed along the cincinnus</td></tr><tr><td rowspan="1" colspan="1">
              <bold>Cincinnus</bold>
            </td><td rowspan="1" colspan="1">6–17-flowered, main axis glandular-pubescent</td><td rowspan="1" colspan="1">3–13 flowered, <bold>main axis glabrous</bold></td><td rowspan="1" colspan="1">
              <bold>1–2(–3)-flowered</bold>, main axis glandular-pubescent</td><td rowspan="1" colspan="1">3–8-flowered, main axis glandular-pubescent</td></tr><tr><td rowspan="1" colspan="1">
              <bold>Flowers exerted from the basal bract (spathe)</bold>
            </td><td rowspan="1" colspan="1">
              <bold>5–15</bold>
            </td><td rowspan="1" colspan="1">0–3(–10) <sup>*</sup></td><td rowspan="1" colspan="1">0(–1)</td><td rowspan="1" colspan="1">0–3</td></tr><tr><td rowspan="1" colspan="1">
              <bold>Perianth tube length</bold>
            </td><td rowspan="1" colspan="1">5–7.5 mm</td><td rowspan="1" colspan="1">(3–)6–10 mm <sup>**</sup></td><td rowspan="1" colspan="1">4.9–7.3 mm</td><td rowspan="1" colspan="1">
              <bold>2.5–5 mm</bold>
            </td></tr><tr><td rowspan="1" colspan="1">
              <bold>Perianth lobes pubescence</bold>
            </td><td rowspan="1" colspan="1">
              <bold>Glabrous</bold>
            </td><td rowspan="1" colspan="1">Glandular-pubescent</td><td rowspan="1" colspan="1">Glandular-pubescent</td><td rowspan="1" colspan="1">Glandular-pubescent</td></tr><tr><td rowspan="1" colspan="1">
              <bold>Central superior perianth lobe length</bold>
            </td><td rowspan="1" colspan="1">
              <bold>6.6–9.2 mm</bold>
            </td><td rowspan="1" colspan="1">3–7.5 mm</td><td rowspan="1" colspan="1">3.6–4 mm</td><td rowspan="1" colspan="1">2.3–5 mm</td></tr><tr><td rowspan="1" colspan="1">
              <bold>Lateral stamens</bold>
            </td><td rowspan="1" colspan="1">Filaments barbate with hairs of unknown color, <bold>anthers 1.0–1.8 mm long</bold></td><td rowspan="1" colspan="1">Filaments barbate with purple hairs, anthers 0.5–1.1 mm long</td><td rowspan="1" colspan="1">Filaments barbate with lilac to pink hairs, anthers 0.4–0.6 mm long</td><td rowspan="1" colspan="1">
              <bold>Filaments barbate with white hairs</bold>, anthers 0.2–0.6 mm long</td></tr><tr><td rowspan="1" colspan="1">
              <bold>Central stamen</bold>
            </td><td rowspan="1" colspan="1">
              <bold>Filament glabrous, anther 1.7–2.4 mm long</bold>
            </td><td rowspan="1" colspan="1">Filament barbate with purple hairs, anther 1–1.9 mm long</td><td rowspan="1" colspan="1">Filament villose with white hairs, anther 1.2–1.6 mm long</td><td rowspan="1" colspan="1">Filament villose with white hairs, anther 0.6–1.4 mm long</td></tr><tr><td rowspan="1" colspan="1">
              <bold>Seeds</bold>
            </td><td rowspan="1" colspan="1">Unknown</td><td rowspan="1" colspan="1">Testa with 9–12 conspicuous longitudinal wings</td><td rowspan="1" colspan="1">
              <bold>Testa smooth or with 7–9 inconspicuous longitudinal wings</bold>
            </td><td rowspan="1" colspan="1">Testa with 8–14 conspicuous longitudinal wings</td></tr></tbody></table></table-wrap></tp:treatment-sec><ref-list><ref id="B1"><mixed-citation xmlns:xlink="http://www.w3.org/1999/xlink" xlink:type="simple">
          <institution xlink:type="simple">ANA</institution> [Agência Nacional de Águas] (<year>2002</year>) <source>Overview of hydrographic regions in Brazil</source>. <publisher-name>Agência Nacional de Águas</publisher-name>, <publisher-loc>Brasília, Brazil</publisher-loc>.</mixed-citation></ref><ref id="B25"><mixed-citation xmlns:xlink="http://www.w3.org/1999/xlink" xlink:type="simple">
          <institution xlink:type="simple">IUCN</institution> (<year>2001</year>) <source>The IUCN red list of threatened species, version 2010.4</source>. <publisher-name>IUCN Red List Unit</publisher-name>, <publisher-loc>Cambridge U.K.</publisher-loc> Available from: <ext-link xlink:type="simple" ext-link-type="uri" xlink:href="http://www.iucnredlist.org/">http://www.iucnredlist.org/</ext-link> [accessed: 2.12.2016]</mixed-citation></ref><ref id="B16"><mixed-citation xmlns:xlink="http://www.w3.org/1999/xlink" xlink:type="simple">
          <person-group><name name-style="western"><surname>Horn</surname><given-names>CN</given-names></name></person-group> (<year>1983</year>) <article-title>The annual cycle of growth in <italic><tp:taxon-name><tp:taxon-name-part taxon-name-part-type="genus">Heteranthera</tp:taxon-name-part> <tp:taxon-name-part taxon-name-part-type="species">dubia</tp:taxon-name-part></tp:taxon-name></italic> (<tp:taxon-name><tp:taxon-name-part taxon-name-part-type="family">Pontederiaceae</tp:taxon-name-part></tp:taxon-name>) in Ohio.</article-title> <source>Michigan Botanist</source> <volume>23</volume>: <fpage>29</fpage>–<lpage>34</lpage>.</mixed-citation></ref><ref id="B20"><mixed-citation xmlns:xlink="http://www.w3.org/1999/xlink" xlink:type="simple">
          <person-group><name name-style="western"><surname>Horn</surname><given-names>CN</given-names></name></person-group> (<year>1988</year>) <article-title>Developmental heterophylly in the genus <italic><tp:taxon-name><tp:taxon-name-part taxon-name-part-type="genus">Heteranthera</tp:taxon-name-part></tp:taxon-name></italic> (<tp:taxon-name><tp:taxon-name-part taxon-name-part-type="family">Pontederiaceae</tp:taxon-name-part></tp:taxon-name>).</article-title> <source>Aquatic Botany</source> <volume>31</volume>: <fpage>197</fpage>–<lpage>209</lpage>. <ext-link xlink:type="simple" ext-link-type="doi" xlink:href="10.1016/0304-3770(88)90014-9">https://doi.org/10.1016/0304-3770(88)90014-9</ext-link></mixed-citation></ref><ref id="B17"><mixed-citation xmlns:xlink="http://www.w3.org/1999/xlink" xlink:type="simple">
          <person-group><name name-style="western"><surname>Horn</surname><given-names>CN</given-names></name></person-group> (<year>1985</year>) <article-title>A systematic revision of the genus <italic><tp:taxon-name><tp:taxon-name-part taxon-name-part-type="genus">Heteranthera</tp:taxon-name-part></tp:taxon-name></italic> (<italic>sensu lato</italic>; <tp:taxon-name><tp:taxon-name-part taxon-name-part-type="family">Pontederiaceae</tp:taxon-name-part></tp:taxon-name>)</article-title>. <source>PhD thesis</source>, <publisher-name>University of Alabama</publisher-name>, <publisher-loc>Tuscaloosa, USA</publisher-loc>.</mixed-citation></ref></ref-list></tp:taxon-treatment>
